# Supplementary material for: Femtosecond Laser Irradiation to Zirconia Prior to Calcium Phosphate Coating Enhances Osteointegration of Zirconia in Rabbits
Source: J Funct Biomater. 2024 Feb 11;15(2):42. doi: 10.3390/jfb15020042 (PMC10889465; doi:10.3390/jfb15020042)
Supplement: Supplementary file 1 [file jfb-15-00042-s001.zip]

Archive with 1 entries (1 files):
- jfb-2802877-supplementary.pdf
